# Supplementary material for: Sourdough starters exhibit similar succession patterns but develop flour-specific climax communities
Source: PeerJ. 2023 Oct 4;11:e16163. doi: 10.7717/peerj.16163 (PMC10559884; doi:10.7717/peerj.16163)
Supplement: Supplemental Information 2 [file peerj-11-16163-s002.txt]

#SampleID	Flour_Type	Researcher	Days_Elapsed	pH_status	Height_before_mixing	Aroma	pH_after_mixing	bodily.smells	chemical	earthy	fermented	fermented.dairy	fruit	grain.cereal	meat	nutty	sour	toasted	veggie
A0SA	Amaranth	Sam	0	NA	2.5	Smokey. corny. peanuty	5.5	0	0	0	0	0	0	1	0	1	0	1	0
A0SB	Amaranth	Sam	0	NA	2.4	Smokey. nutty	5.5	0	0	0	0	0	0	0	0	1	0	1	0
A10S1	Amaranth	Sam	10	NA	3.8	Pungent Smokey Ham	4	0	0	0	0	0	0	0	1	0	0	1	0
A10S2	Amaranth	Sam	10		4.2	Ham Sandwhich	3.5	0	0	0	0	0	0	0	1	0	0	0	0
A10S3	Amaranth	Sam	10		4.5	Pungent. Old Ham	3.5	0	0	1	0	0	0	0	1	0	0	0	0
A10S4	Amaranth	Sam	10		4.8	Pungent Bready and Ham	3.5	0	0	0	0	0	0	0	1	0	0	1	0
A14S1	Amaranth	Sam	14		4.5	Smokey. cheesy. Ham	4	0	0	0	0	1	0	0	1	0	0	1	0
A14S2	Amaranth	Sam	14		3.1	Pungent cheese	3.5	0	0	0	0	1	0	0	0	0	0	0	0
A14S3	Amaranth	Sam	14		3.2	Smokey. cheesy. Ham	3.5	0	0	0	0	1	0	0	1	0	0	1	0
A14S4	Amaranth	Sam	14		3.7	Smokey. Cheesy and Dirt	3.5	0	0	1	0	1	0	0	0	0	0	1	0
A1S1	Amaranth	Sam	1		2.5	Burnt Corn	5.5	0	0	0	0	0	0	1	0	0	0	1	0
A1S2	Amaranth	Sam	1		2.4	Smokey Burnt Corn	5.5	0	0	0	0	0	0	1	0	0	0	2	0
A1S3	Amaranth	Sam	1		2.4	Smokey. burnt corn	5.5	0	0	0	0	0	0	1	0	0	0	2	0
A1S4	Amaranth	Sam	1		2.4	Smokey. burnt corn	6	0	0	0	0	0	0	1	0	0	0	2	0
A2S1	Amaranth	Sam	2		3.9	Pleasant BBQ Pork	4	0	0	0	0	0	0	0	2	0	0	0	0
A2S2	Amaranth	Sam	2		4	Slow Roasted BBQ Pork	4	0	0	0	0	0	0	0	2	0	0	1	0
A2S3	Amaranth	Sam	2		3.1	Ham	4.5	0	0	0	0	0	0	0	1	0	0	0	0
A2S4	Amaranth	Sam	2		3.5	Ham	4.5	0	0	0	0	0	0	0	1	0	0	0	0
A3S1	Amaranth	Sam	3		4	Old XMAS Ham	3.5	0	0	1	0	0	0	0	1	0	0	0	0
A3S2	Amaranth	Sam	3		2.5	Deli Meat Ham	3.5	0	0	0	0	0	0	0	3	0	0	0	0
A3S3	Amaranth	Sam	3		3.5	Sickly sweet. Old Ham	3.5	1	0	1	0	0	1	0	1	0	0	0	0
A3S4	Amaranth	Sam	3		3.5	Old Ham. sickly sweet	3.5	1	0	1	0	0	1	0	1	0	0	0	0
A6S1	Amaranth	Sam	6		3.9	Decaying Ham	4	0	0	1	0	0	0	0	1	0	0	0	0
A6S2	Amaranth	Sam	6		4.9	Cheese smell	4	0	0	0	0	1	0	0	0	0	0	0	0
A6S3	Amaranth	Sam	6		2.7	Sickly sweet. Old Ham	3.5	1	0	1	0	0	1	0	1	0	0	0	0
A6S4	Amaranth	Sam	6		2.8	Pungent sickly sweet ham	3.5	1	0	0	0	0	1	0	1	0	0	0	0
B0SA	Buckwheat	Sam	0	NA	2.5	Earthy. Not aromatic	6	0	0	1	0	0	0	0	0	0	0	0	0
B0SB	Buckwheat	Sam	0	NA	2.3	Earthy. grassy	5.5	0	0	1	0	0	0	0	0	0	0	0	1
B10S1	Buckwheat	Sam	10		3.8	Earthy. mustardy	4	0	0	1	0	0	0	0	0	0	1	0	0
B10S2	Buckwheat	Sam	10		4.3	Earthy. Mustardy when mixed	4	0	0	1	0	0	0	0	0	0	1	0	0
B10S3	Buckwheat	Sam	10		3.7	Earthy. vinegary	4	0	0	1	0	0	0	0	0	0	0	0	0
B10S4	Buckwheat	Sam	10		3.9	Earthy. vinegary	4	0	0	1	0	0	0	0	0	0	0	0	0
B14S1	Buckwheat	Sam	14		3.2	Mustard. Pickles	3.5	0	0	0	0	0	0	0	0	0	2	0	0
B14S2	Buckwheat	Sam	14		3.5	Mustard. Pickles	4	0	0	0	0	0	0	0	0	0	2	0	0
B14S3	Buckwheat	Sam	14		3.5	Mustard	4	0	0	0	0	0	0	0	0	0	1	0	0
B14S4	Buckwheat	Sam	14		3.2	Mustard	4	0	0	0	0	0	0	0	0	0	1	0	0
B1S1	Buckwheat	Sam	1		2.6	Slightly Earthy	6	0	0	1	0	0	0	0	0	0	0	0	0
B1S2	Buckwheat	Sam	1		2.6	Slightly Earthy	6	0	0	1	0	0	0	0	0	0	0	0	0
B1S3	Buckwheat	Sam	1		2.5	Slightly grainy	6	0	0	0	0	0	0	1	0	0	0	0	0
B1S4	Buckwheat	Sam	1		2.6	Slightly Earthy	6	0	0	1	0	0	0	0	0	0	0	0	0
B2S1	Buckwheat	Sam	2		2.7	Slightly Earthy	4	0	0	1	0	0	0	0	0	0	0	0	0
B2S2	Buckwheat	Sam	2		2.7	Slightly Earthy	3.5	0	0	1	0	0	0	0	0	0	0	0	0
B2S3	Buckwheat	Sam	2		2.6	Slightly earthy	4.5	0	0	1	0	0	0	0	0	0	0	0	0
B2S4	Buckwheat	Sam	2		3	Slightly Earthy	4	0	0	1	0	0	0	0	0	0	0	0	0
B3S1	Buckwheat	Sam	3		2.5	Slightly Earthy	3.5	0	0	1	0	0	0	0	0	0	0	0	0
B3S2	Buckwheat	Sam	3		2.7	Slightly Earthy	3.5	0	0	1	0	0	0	0	0	0	0	0	0
B3S3	Buckwheat	Sam	3		2.7	Slightly earthy	4	0	0	1	0	0	0	0	0	0	0	0	0
B3S4	Buckwheat	Sam	3		2.7	Slightly Earthy	3.5	0	0	1	0	0	0	0	0	0	0	0	0
B6S1	Buckwheat	Sam	6		3.2	Grainy	4	0	0	0	0	0	0	1	0	0	0	0	0
B6S2	Buckwheat	Sam	6		3.5	Faint Grainy	4	0	0	0	0	0	0	1	0	0	0	0	0
B6S3	Buckwheat	Sam	6		3.3	Doughy. Earthy	3.5	0	0	1	0	0	0	1	0	0	0	0	0
B6S4	Buckwheat	Sam	6		3	Fruity. Earthy	3.5	0	0	1	0	0	1	0	0	0	0	0	0
E00H	Emmer	Shannon	0	high	2	sweet biscuit	5.5	0	0	0	0	0	1	0	0	0	0	1	0
E00R	Emmer	Rachael	0	high	2	biscuity	5	0	0	0	0	0	0	0	0	0	0	1	0
E0K	Emmer	Kristen	0	high	2.5	bread dough	5.5	0	0	0	0	0	0	1	0	0	0	1	0
E10H	Emmer	Shannon	10	low	2.5	sour vinegar	4.5	0	0	1	0	0	0	0	0	0	1	0	0
E10K	Emmer	Kristen	10	low	4.2	beer	3.5	0	0	0	1	0	0	0	0	0	0	0	0
E10R	Turkey Wheat	Rachael	10	low	2.4	sour	3	0	0	0	0	0	0	0	0	0	1	0	0
E14A	Emmer	April	14	low	4.6	fruity.sour	3.5	0	0	0	0	0	1	0	0	0	1	0	0
E14H	Emmer	Shannon	14	low	4.5	cidar vinegar	4	0	0	1	0	0	1	0	0	0	0	0	0
E14K	Emmer	Kristen	14	low	6	stale beer	4	1	0	0	1	0	0	0	0	0	0	0	0
E14R	Emmer	Rachael	14	low	2.3	vinegar	3	0	0	1	0	0	0	0	0	0	0	0	0
E1H	Emmer	Shannon	1	high	1.8	biscuit	5.5	0	0	0	0	0	0	0	0	0	0	1	0
E1K	Emmer	Kristen	1	high	2.5	bread dough	5.5	0	0	0	0	0	0	1	0	0	0	1	0
E1R	Emmer	Rachael	1	high	2.1	biscuity	4.5	0	0	0	0	0	0	0	0	0	0	1	0
E2A	Emmer	April	2	low	2.6	slightly sour	4	0	0	0	0	0	0	0	0	0	1	0	0
E2H	Emmer	Shannon	2	low	3.5	pickly biscuit	4	0	0	0	0	0	0	0	0	0	1	1	0
E2K	Emmer	Kristen	2	high	2	bread dough	5	0	0	0	0	0	0	1	0	0	0	1	0
E2R	Emmer	Rachael	2	low	2	biscuity	3.5	0	0	0	0	0	0	0	0	0	0	1	0
E3A	Emmer	April	3	low	2.9	doughy	4	0	0	0	0	0	0	1	0	0	0	0	0
E3H	Emmer	Shannon	3	low	2.9	faint fruity biscuit	4	0	0	0	0	0	1	0	0	0	0	1	0
E3K	Emmer	Kristen	3	low	3.5	bread dough	4	0	0	0	0	0	0	1	0	0	0	1	0
E3R	Emmer	Rachael	3	low	2.7	sour	3	0	0	0	0	0	0	0	0	0	1	0	0
E6A	Emmer	April	6	low	3.8	sour	4	0	0	0	0	0	0	0	0	0	1	0	0
E6H	Emmer	Shannon	6	low	3	sweet wood	3.7	0	0	0	0	0	1	0	0	0	0	0	1
E6K	Emmer	Kristen	6	low	3	bread dough	3.5	0	0	0	0	0	0	1	0	0	0	1	0
E6R	Turkey Wheat	Rachael	6	low	3.2	sour	3.5	0	0	0	0	0	0	0	0	0	1	0	0
H00K	Water	NA	0	NA	NA	NA	NA	NA	NA	NA	NA	NA	NA	NA	NA	NA	NA	NA	NA
H0H	Water	NA	0	NA	NA	NA	NA	NA	NA	NA	NA	NA	NA	NA	NA	NA	NA	NA	NA
H0S	Water	NA	0	NA	NA	NA	NA	NA	NA	NA	NA	NA	NA	NA	NA	NA	NA	NA	NA
I00H	Einkorn	Shannon	0	high	2	biscuity	5	0	0	0	0	0	0	0	0	0	0	1	0
I00R	Einkorn	Rachael	0	high	1.9	biscuity	5	0	0	0	0	0	0	0	0	0	0	1	0
I0K	Einkorn	Kristen	0	high	2.5	biscuity	5.5	0	0	0	0	0	0	0	0	0	0	1	0
I10H	Einkorn	Shannon	10	low	3.2	musty	4.5	0	0	1	0	0	0	0	0	0	0	0	0
I10K	Einkorn	Kristen	10	low	5.5	beer	4	0	0	0	1	0	0	0	0	0	0	0	0
I10R	Einkorn	Rachael	10	low	1.9	rotting	3.5	0	0	1	0	0	0	0	0	0	0	0	0
I14A	Einkorn	April	14	low	3.1	fruity.sour	3	0	0	0	0	0	1	0	0	0	1	0	0
I14H	Einkorn	Shannon	14	low	2.5	faint socks	4	1	0	0	0	0	0	0	0	0	0	0	0
I14K	Einkorn	Kristen	14	low	4.6	sour dough	4	0	0	0	0	0	0	1	0	0	1	0	0
I14R	Einkorn	Rachael	14	low	1.8	rotting	3.5	0	0	1	0	0	0	0	0	0	0	0	0
I1H	Einkorn	Shannon	1	high	2.2	biscuity	4.5	0	0	0	0	0	0	0	0	0	0	1	0
I1K	Einkorn	Kristen	1	high	2.5	biscuity	5.5	0	0	0	0	0	0	0	0	0	0	1	0
I1R	Einkorn	Rachael	1	high	2	biscuity	5	0	0	0	0	0	0	0	0	0	0	1	0
I2A	Einkorn	April	2	low	2.8	sour	4	0	0	0	0	0	0	0	0	0	1	0	0
I2H	Einkorn	Shannon	2	low	2.5	stinky smell to top of mouth	4	1	0	0	0	0	0	0	0	0	0	0	0
I2K	Einkorn	Kristen	2	high	2	doughy	5.5	0	0	0	0	0	0	1	0	0	0	0	0
I2R	Einkorn	Rachael	2	low	2	slightly sour	3.5	0	0	0	0	0	0	0	0	0	1	0	0
I3H	Einkorn	Shannon	3	low	2	sour beer	4	0	0	0	1	0	0	0	0	0	1	0	0
I3K	Einkorn	Kristen	3	low	2	vinegar	4	0	0	1	0	0	0	0	0	0	0	0	0
I3R	Einkorn	Rachael	3	low	2	slightly sour	3	0	0	0	0	0	0	0	0	0	1	0	0
I6H	Einkorn	Shannon	6	low	2.5	sour wood	4	0	0	0	0	0	0	0	0	0	1	0	1
I6K	Einkorn	Kristen	6	low	2.75	sour dough	4	0	0	0	0	0	0	1	0	0	1	0	0
I6R	Einkorn	Rachael	6	low	2.5	slightly sour	3.5	0	0	0	0	0	0	0	0	0	1	0	0
M00H	Millet	Shannon	0	high	2.5	biscuity	5	0	0	0	0	0	0	0	0	0	0	1	0
M00R	Millet	Rachael	0	high	1.9	biscuity	5	0	0	0	0	0	0	0	0	0	0	1	0
M0K	Millet	Kristen	0	high	2	doughy	5	0	0	0	0	0	0	1	0	0	0	0	0
M1	Millet	Rachael	1	high	2	biscuity	5	0	0	0	0	0	0	0	0	0	0	1	0
M10A	Millet	April	10	low	4.2	fruity	3	0	0	0	0	0	1	0	0	0	0	0	0
M10H	Millet	Shannon	10	low	4.1	cidar vinegar	4.3	0	0	1	0	0	1	0	0	0	0	0	0
M10K	Millet	Kristen	10	low	6.5	Bread	4	0	0	0	0	0	0	0	0	0	0	1	0
M10R	Millet	Rachael	10	low	3.4	sour	2.5	0	0	0	0	0	0	0	0	0	1	0	0
M14A	Millet	April	14	low	4.5	fruity	3.5	0	0	0	0	0	1	0	0	0	0	0	0
M14H	Millet	Shannon	14	low	3.9	flower biscuit	3.5	0	0	0	0	0	1	0	0	0	0	1	0
M14K	Millet	Kristen	14	low	5	alcohol	3.5	0	0	0	1	0	0	0	0	0	0	0	0
M14R	Millet	Rachael	14	low	3.7	sour	3	0	0	0	0	0	0	0	0	0	1	0	0
M1A	Millet	April	1	high	2.1	Pastey	5	0	0	0	0	0	0	1	0	0	0	0	0
M1H	Millet	Shannon	1	high	2.2	biscuity	4.5	0	0	0	0	0	0	0	0	0	0	1	0
M1K	Millet	Kristen	1	high	2	doughy	5	0	0	0	0	0	0	1	0	0	0	0	0
M2A	Millet	April	2	low	2.5	Slightly sour	4	0	0	0	0	0	0	0	0	0	1	0	0
M2H	Millet	Shannon	2	low	2.6	stinky feet	4	2	0	0	0	0	0	0	0	0	0	0	0
M2K	Millet	Kristen	2	high	2	doughy	5	0	0	0	0	0	0	1	0	0	0	0	0
M2R	Millet	Rachael	2	low	2.3	slightly sour	3	0	0	0	0	0	0	0	0	0	1	0	0
M3A	Millet	April	3	low	2.6	Slightly sour	3.5	0	0	0	0	0	0	0	0	0	1	0	0
M3H	Millet	Shannon	3	low	2.5	vinegar socks	4	1	0	1	0	0	0	0	0	0	0	0	0
M3K	Millet	Kristen	3	low	2.5	musty	4.5	0	0	1	0	0	0	0	0	0	0	0	0
M3R	Millet	Rachael	3	low	2.1	slightly sour	2.5	0	0	0	0	0	0	0	0	0	1	0	0
M6A	Millet	April	6	low	3.5	sour	3.5	0	0	0	0	0	0	0	0	0	1	0	0
M6H	Millet	Shannon	6	low	3	light glue	3.5	0	1	0	0	0	0	0	0	0	0	0	0
M6K	Millet	Kristen	6	low	3	sour	3.5	0	0	0	0	0	0	0	0	0	1	0	0
M6R	Millet	Rachael	6	low	2.7	slightly sour	3	0	0	0	0	0	0	0	0	0	1	0	0
P00H	All Purpose	Shannon	0	high	2.5	biscuit	5	0	0	0	0	0	0	0	0	0	0	1	0
P00K	All Purpose	Kristen	0	high	2.5	doughy	5	0	0	0	0	0	0	1	0	0	0	0	0
P00R	All Purpose	Rachael	0	high	1.6	biscuity	4.5	0	0	0	0	0	0	0	0	0	0	1	0
P10A	All Purpose	April	10	low	3.7	sour	3.5	0	0	0	0	0	0	0	0	0	1	0	0
P10H	All Purpose	Shannon	10		3.2	musty	4.5	0	0	1	0	0	0	0	0	0	0	0	0
P10K	All Purpose	Kristen	10	low	4	sour dough	4	0	0	0	0	0	0	1	0	0	1	0	0
P10R	All Purpose	Rachael	10	low	2.1	sour	3.5	0	0	0	0	0	0	0	0	0	1	0	0
P14A	All Purpose	April	14	low	4	sour.fruity	3.5	0	0	0	0	0	1	0	0	0	1	0	0
P14H	All Purpose	Shannon	14	low	3	faint biscuit	4	0	0	0	0	0	0	0	0	0	0	1	0
P14K	All Purpose	Kristen	14	low	5	bread dough	3.8	0	0	0	0	0	0	1	0	0	0	1	0
P14R	All Purpose	Rachael	14	low	2.3	sour	3	0	0	0	0	0	0	0	0	0	1	0	0
P1A	All Purpose	April	1	high	2.4	faint doughy smell	4.5	0	0	0	0	0	0	1	0	0	0	0	0
P1H	All Purpose	Shannon	1	high	2.2	biscuit	4.5	0	0	0	0	0	0	0	0	0	0	1	0
P1K	All Purpose	Kristen	1	high	2.5	doughy	5	0	0	0	0	0	0	1	0	0	0	0	0
P1R	All Purpose	Rachael	1	high	1.8	biscuity	4.5	0	0	0	0	0	0	0	0	0	0	1	0
P2A	All Purpose	April	2	low	2.7	faint doughy smell	4	0	0	0	0	0	0	1	0	0	0	0	0
P2H	All Purpose	Shannon	2	low	2.9	flowery biscuit	4	0	0	0	0	0	1	0	0	0	0	1	0
P2K	All Purpose	Kristen	2	high	2	doughy	5	0	0	0	0	0	0	1	0	0	0	0	0
P2R	All Purpose	Rachael	2	low	1.9	biscuity	4	0	0	0	0	0	0	0	0	0	0	1	0
P3A	All Purpose	April	3	low	2.6	faint doughy smell	4	0	0	0	0	0	0	1	0	0	0	0	0
P3H	All Purpose	Shannon	3	low	2.7	glue	4	0	1	0	0	0	0	0	0	0	0	0	0
P3K	All Purpose	Kristen	3	low	3	sour dough	4	0	0	0	0	0	0	1	0	0	1	0	0
P3R	All Purpose	Rachael	3	low	2	biscuity	3	0	0	0	0	0	0	0	0	0	0	1	0
P6A	All Purpose	April	6	low	3.2	faint doughy smell	4.5	0	0	0	0	0	0	1	0	0	0	0	0
P6H	All Purpose	Shannon	6	low	3	sweet glue	4	0	1	0	0	0	1	0	0	0	0	0	0
P6K	All Purpose	Kristen	6	low	2.75	sour dough	4	0	0	0	0	0	0	1	0	0	1	0	0
P6R	All Purpose	Rachael	6	low	2.3	slightly sour	3.5	0	0	0	0	0	0	0	0	0	1	0	0
R00H	Rye	Shannon	0	high	2	biscuity	5.5	0	0	0	0	0	0	0	0	0	0	1	0
R00R	Rye	Rachael	0	high	1.9	biscuity	5.5	0	0	0	0	0	0	0	0	0	0	1	0
R0K	Rye	Kristen	0	high	2.5	biscuity	5	0	0	0	0	0	0	0	0	0	0	1	0
R10A	Rye	April	10	low	4.2	fruity	3.5	0	0	0	0	0	1	0	0	0	0	0	0
R10H	Rye	Shannon	10	low	3.7	locker room	3.5	1	0	0	0	0	0	0	0	0	0	0	0
R10K	Rye	Kristen	10	low	4.5	wheat bread	4	0	0	0	0	0	0	1	0	0	0	1	0
R10R	Rye	Rachael	10	low	2.7	sour	3.5	0	0	0	0	0	0	0	0	0	1	0	0
R14A	Rye	April	14	low	4.4	fruity	3.5	0	0	0	0	0	1	0	0	0	0	0	0
R14H	Rye	Shannon	14	low	4	wood vinegar	4	0	0	1	0	0	0	0	0	0	0	0	1
R14K	Rye	Kristen	14	low	7.5	sour dough	3.8	0	0	0	0	0	0	1	0	0	1	0	0
R14R	Rye	Rachael	14	low	2.4	sour	3	0	0	0	0	0	0	0	0	0	1	0	0
R1A	Rye	April	1	high	2.4	funky.sour	4.5	1	0	0	0	0	0	0	0	0	1	0	0
R1H	Rye	Shannon	1	high	2	fruitty biscuit	5	0	0	0	0	0	1	0	0	0	0	1	0
R1K	Rye	Kristen	1	high	2.5	biscuity	5	0	0	0	0	0	0	0	0	0	0	1	0
R1R	Rye	Rachael	1	high	2.1	slightly sour	5	0	0	0	0	0	0	0	0	0	1	0	0
R2A	Rye	April	2	high	4.1	fruity.sour	4.5	0	0	0	0	0	1	0	0	0	1	0	0
R2H	Rye	Shannon	2	low	4.8	pickled wood	4.5	0	0	0	0	0	0	0	0	0	1	0	1
R2K	Rye	Kristen	2	high	3	doughy	5	0	0	0	0	0	0	1	0	0	0	0	0
R2R	Rye	Rachael	2	low	3	slightly sour	4	0	0	0	0	0	0	0	0	0	1	0	0
R3A	Rye	April	3	low	4	fruity.sour	4	0	0	0	0	0	1	0	0	0	1	0	0
R3H	Rye	Shannon	3	low	4.1	sour oatmeal	4	0	0	0	0	0	0	1	0	0	1	0	0
R3K	Rye	Kristen	3	high	5.75	vinegar	4.5	0	0	1	0	0	0	0	0	0	0	0	0
R3R	Rye	Rachael	3	low	2.6	slightly sour	4	0	0	0	0	0	0	0	0	0	1	0	0
R6A	Rye	April	6	low	4.2	fruity.sour	4	0	0	0	0	0	1	0	0	0	1	0	0
R6H	Rye	Shannon	6	low	3	pickled okra. BIG STINK	4	1	0	0	0	0	0	0	0	0	1	0	1
R6K	Rye	Kristen	6	low	5.5	sour dough	4	0	0	0	0	0	0	1	0	0	1	0	0
R6R	Rye	Rachael	6	low	3	slightly sour	3.5	0	0	0	0	0	0	0	0	0	1	0	0
S0SA	Sorghum	Sam	0	NA	2.7	Faint Doughy	6	0	0	0	0	0	0	1	0	0	0	0	0
S0SB	Sorghum	Sam	0	NA	2.3	Slightly doughy	5	0	0	0	0	0	0	1	0	0	0	0	0
S10S1	Sorghum	Sam	10		4.3	Bready. Vinegary	3	0	0	1	0	0	0	0	0	0	0	1	0
S10S2	Sorghum	Sam	10		4	Bready. ACV	3	0	0	0	1	0	0	0	0	0	0	1	0
S10S3	Sorghum	Sam	10		3.8	Bready. vinegary	3	0	0	1	0	0	0	0	0	0	0	1	0
S10S4	Sorghum	Sam	10		3.5	Bready. Alcohol	3	0	0	0	1	0	0	0	0	0	0	1	0
S14S1	Sorghum	Sam	14		3.7	Fruity. alcohol	3	0	0	0	1	0	1	0	0	0	0	0	0
S14S2	Sorghum	Sam	14		4.1	Strong Fruity.ACV	3	0	0	0	1	0	1	0	0	0	0	0	0
S14S3	Sorghum	Sam	14		3.5	Fruity. Alcohol	3	0	0	0	1	0	1	0	0	0	0	0	0
S14S4	Sorghum	Sam	14		3	Fruity. Citrusy. Alcohol	3	0	0	0	1	0	2	0	0	0	0	0	0
S1S1	Sorghum	Sam	1		2.5	Faint Doughy	5.5	0	0	0	0	0	0	1	0	0	0	0	0
S1S2	Sorghum	Sam	1		2.4	Faint Doughy	5.5	0	0	0	0	0	0	1	0	0	0	0	0
S1S3	Sorghum	Sam	1		2.3	Slightly doughy	5.5	0	0	0	0	0	0	1	0	0	0	0	0
S1S4	Sorghum	Sam	1		2.4	Slightly doughy	5.5	0	0	0	0	0	0	1	0	0	0	0	0
S2S1	Sorghum	Sam	2		3.2	Faint Doughy	4.5	0	0	0	0	0	0	1	0	0	0	0	0
S2S2	Sorghum	Sam	2		2.6	Faint Doughy	4.5	0	0	0	0	0	0	1	0	0	0	0	0
S2S3	Sorghum	Sam	2		2.4	Slightly doughy	3.5	0	0	0	0	0	0	1	0	0	0	0	0
S2S4	Sorghum	Sam	2		2.6	Slightly doughy	3.5	0	0	0	0	0	0	1	0	0	0	0	0
S3S1	Sorghum	Sam	3		3.4	Faint Doughy	3.5	0	0	0	0	0	0	1	0	0	0	0	0
S3S2	Sorghum	Sam	3		2.7	Faint Doughy	3	0	0	0	0	0	0	1	0	0	0	0	0
S3S3	Sorghum	Sam	3		2.3	Slightly sour. vinegary	3	0	0	1	0	0	0	0	0	0	1	0	0
S3S4	Sorghum	Sam	3		2.5	Slightly vinegary and sour	3	0	0	1	0	0	0	0	0	0	1	0	0
S6S1	Sorghum	Sam	6		3.5	Very grainy	3.5	0	0	0	0	0	0	1	0	0	0	0	0
S6S2	Sorghum	Sam	6		3.7	Very Grainy	3	0	0	0	0	0	0	1	0	0	0	0	0
S6S3	Sorghum	Sam	6		3.4	Grainy. fruity. bready	3	0	0	0	0	0	1	1	0	0	0	1	0
S6S4	Sorghum	Sam	6		3.7	Bready. Grainy	3	0	0	0	0	0	0	1	0	0	0	1	0
T0SA	Teff	Sam	0	NA	2.4	Doughy. Grainy	5.5	0	0	0	0	0	0	2	0	0	0	0	0
T0SB	Teff	Sam	0	NA	2.5	Doughy. bready	6	0	0	0	0	0	0	1	0	0	0	1	0
T10S1	Teff	Sam	10		4.8	Bready. ACV	4	0	0	0	1	0	0	0	0	0	0	1	0
T10S2	Teff	Sam	10		3.7	Doughy. ACV	3.5	0	0	0	1	0	0	1	0	0	0	0	0
T10S3	Teff	Sam	10		4.3	Bready. ACV	3.5	0	0	0	1	0	0	0	0	0	0	1	0
T10S4	Teff	Sam	10		5.8	Bready. ACV	3.5	0	0	0	1	0	0	0	0	0	0	1	0
T14S1	Teff	Sam	14		3.2	Strong ACV	3.5	0	0	0	1	0	0	0	0	0	0	0	0
T14S2	Teff	Sam	14		4	Strong ACV	3	0	0	0	1	0	0	0	0	0	0	0	0
T14S3	Teff	Sam	14		3.9	Fruity. ACV. Alcohol	3	0	0	0	2	0	1	0	0	0	0	0	0
T14S4	Teff	Sam	14		4.3	Fruity Alcohol	3.5	0	0	0	1	0	1	0	0	0	0	0	0
T1S1	Teff	Sam	1		2.4	Grainy	6	0	0	0	0	0	0	1	0	0	0	0	0
T1S2	Teff	Sam	1		2.6	Grainy	6	0	0	0	0	0	0	1	0	0	0	0	0
T1S3	Teff	Sam	1		2.6	Slightly Doughy	6	0	0	0	0	0	0	1	0	0	0	0	0
T1S4	Teff	Sam	1		2.7	Slightly Bready	6	0	0	0	0	0	0	0	0	0	0	1	0
T2S1	Teff	Sam	2		2.6	Sour.Vinegary smell	4	0	0	1	0	0	0	0	0	0	1	0	0
T2S2	Teff	Sam	2		2.7	Faintly doughy.grainy	4.5	0	0	0	0	0	0	2	0	0	0	0	0
T2S3	Teff	Sam	2		2.8	Slightly sour.vinegary	4.5	0	0	1	0	0	0	0	0	0	1	0	0
T2S4	Teff	Sam	2		3.2	Slightly doughy	4	0	0	0	0	0	0	1	0	0	0	0	0
T3S1	Teff	Sam	3		2.9	Faint smell of dough	3.5	0	0	0	0	0	0	1	0	0	0	0	0
T3S2	Teff	Sam	3		2.8	very faint doughy	4.5	0	0	0	0	0	0	1	0	0	0	0	0
T3S3	Teff	Sam	3		3.8	Doughy. faint grainy	3.5	0	0	0	0	0	0	2	0	0	0	0	0
T3S4	Teff	Sam	3		3.4	Slightly doughy	3.5	0	0	0	0	0	0	1	0	0	0	0	0
T6S1	Teff	Sam	6		3.2	Fruity. grainy	3.5	0	0	0	0	0	1	1	0	0	0	0	0
T6S2	Teff	Sam	6		3.9	Doughy.grainy	3.5	0	0	0	0	0	0	2	0	0	0	0	0
T6S3	Teff	Sam	6		3	Grainy	3.5	0	0	0	0	0	0	1	0	0	0	0	0
T6S4	Teff	Sam	6		3.6	Grainy. fruity	4	0	0	0	0	0	1	1	0	0	0	0	0
W00H	Turkey Wheat	Shannon	0	high	2	light biscuit	5.5	0	0	0	0	0	0	0	0	0	0	1	0
W00R	Turkey Wheat	Rachael	0	high	1.9	biscuity	5	0	0	0	0	0	0	0	0	0	0	1	0
W0K	Turkey Wheat	Kristen	0	high	2	bread dough	5.5	0	0	0	0	0	0	1	0	0	0	1	0
W10A	Turkey Wheat	April	10	low	4	sour	3.5	0	0	0	0	0	0	0	0	0	1	0	0
W10H	Turkey Wheat	Shannon	10	low	5	nail polish pickles	4.5	0	1	0	0	0	0	0	0	0	1	0	0
W10R	Emmer	Rachael	10	low	2.9	sour.vinegar	3.5	0	0	1	0	0	0	0	0	0	1	0	0
W14A	Turkey Wheat	April	14	low	4.2	fruity	4	0	0	0	0	0	1	0	0	0	0	0	0
W14H	Turkey Wheat	Shannon	14	low	3.8	faint smell pickly	4	0	0	0	0	0	0	0	0	0	1	0	0
W14K	Turkey Wheat	Kristen	14	low	4.5	Bread	4	0	0	0	0	0	0	0	0	0	0	1	0
W14R	Turkey Wheat	Rachael	14	low	2	sour	3.5	0	0	0	0	0	0	0	0	0	1	0	0
W1H	Turkey Wheat	Shannon	1	high	2	light biscuit	5.5	0	0	0	0	0	0	0	0	0	0	1	0
W1K	Turkey Wheat	Kristen	1	high	2	bread dough	5.5	0	0	0	0	0	0	1	0	0	0	1	0
W1R	Turkey Wheat	Rachael	1	high	1.9	biscuity	5	0	0	0	0	0	0	0	0	0	0	1	0
W2A	Turkey Wheat	April	2	high	2.9	sweet	4.5	0	0	0	0	0	1	0	0	0	0	0	0
W2H	Turkey Wheat	Shannon	2	low	2.9	footy	4	1	0	0	0	0	0	0	0	0	0	0	0
W2K	Turkey Wheat	Kristen	2	high	1.5	grainy dough	5.5	0	0	0	0	0	0	2	0	0	0	0	0
W2R	Turkey Wheat	Rachael	2	low	1.9	biscuity	3.5	0	0	0	0	0	0	0	0	0	0	1	0
W3A	Turkey Wheat	April	3	low	3.1	sour	4	0	0	0	0	0	0	0	0	0	1	0	0
W3H	Turkey Wheat	Shannon	3	low	2.8	light pickle wood	4	0	0	0	0	0	0	0	0	0	1	0	1
W3K	Turkey Wheat	Kristen	3	low	3	bread dough	4	0	0	0	0	0	0	1	0	0	0	1	0
W3R	Turkey Wheat	Rachael	3	low	2.1	slightly sour	3	0	0	0	0	0	0	0	0	0	1	0	0
W6A	Turkey Wheat	April	6	low	3.8	doughy. sour	4	0	0	0	0	0	0	1	0	0	1	0	0
W6H	Turkey Wheat	Shannon	6	low	3	sweet pickle	4	0	0	0	0	0	1	0	0	0	1	0	0
W6K	Turkey Wheat	Kristen	6	low	2.5	bread	4	0	0	0	0	0	0	0	0	0	0	1	0
W6R	Emmer	Rachael	6	low	3.1	sour	3.5	0	0	0	0	0	0	0	0	0	1	0	0
