# Supplementary material for: Sourdough starters exhibit similar succession patterns but develop flour-specific climax communities
Source: PeerJ. 2023 Oct 4;11:e16163. doi: 10.7717/peerj.16163 (PMC10559884; doi:10.7717/peerj.16163)
Supplement: Supplemental Information 3 — Here we provide annotated code to analyze 16S rRDNA sequencing data in conjunction with height, pH, and aromas recorded for starters grown from 10 flour types across 14 days. [file peerj-11-16163-s003.r]

################################
#Sourdough Succession Analysis
#Data from  Summer 2019 experiment
#
#Analysis: LMNichols July 2020
##################################

#Load all potential packages

library(mctoolsr)
library(phyloseq)
library(ggplot2)
library(vegan)
library(multcompView)
require(gridExtra)
library(dplyr)
library(tidyr)
library(RVAideMemoire)

########
#To install phyloseq:
#biocLite("phyloseq")
#if (!requireNamespace("BiocManager", quietly = TRUE))
#  install.packages("BiocManager")
#BiocManager::install("phyloseq")

#####################
#DEFINE FUNCTIONS

#Reformat Pairwise Wilcoxen Output to create letters used to  designate sig. differences. in figures
tri.to.squ<-function(x)
{
  rn<-row.names(x)
  cn<-colnames(x)
  an<-unique(c(cn,rn))
  myval<-x[!is.na(x)]
  mymat<-matrix(1,nrow=length(an),ncol=length(an),dimnames=list(an,an))
  for(ext in 1:length(cn))
  {
    for(int in 1:length(rn))
    {
      if(is.na(x[row.names(x)==rn[int],colnames(x)==cn[ext]])) next
      mymat[row.names(mymat)==rn[int],colnames(mymat)==cn[ext]]<-x[row.names(x)==rn[int],colnames(x)==cn[ext]]
      mymat[row.names(mymat)==cn[ext],colnames(mymat)==rn[int]]<-x[row.names(x)==rn[int],colnames(x)==cn[ext]]
    }
  }
  return(mymat)
}

#####################
#DEFINE DATASETS
setwd("~/Documents/Dunn Lab Files/Sourdough/sourdoughforsciencedata")

data_16S <- "16S_seqtab_wTax_mctoolsr_newtax.txt"
metadata <- "sourdough_aroma_summary.txt"

#####################
##pull data into R

input <- load_taxa_table(data_16S, metadata) #260 samples loaded
input$map_loaded$Days_Elapsed <- as.factor(input$map_loaded$Days_Elapsed)

#Recode flour types as either Gluten or  Gluten Free
input$map_loaded$gluten =NA
input$map_loaded$gluten[input$map_loaded$Flour_Type == 'Amaranth' |
                          input$map_loaded$Flour_Type == 'Buckwheat' |
                          input$map_loaded$Flour_Type == 'Millet'|
                          input$map_loaded$Flour_Type == 'Sorghum' |
                          input$map_loaded$Flour_Type == 'Teff' ] <-'Gluten Free'

input$map_loaded$gluten[input$map_loaded$Flour_Type == 'Emmer' |
                          input$map_loaded$Flour_Type == 'Einkorn' |
                          input$map_loaded$Flour_Type == 'Turkey Wheat' |
                          input$map_loaded$Flour_Type == 'All Purpose' |
                          input$map_loaded$Flour_Type == 'Rye'  ] <-'Gluten'
input$map_loaded$gluten=as.factor(input$map_loaded$gluten)


#convert aroma into presence/abscence
a=input$map_loaded[,8:19]
a[a>1]<-1
input$map_loaded=input$map_loaded[,c(1:7,20)]
input$map_loaded=cbind(input$map_loaded,a)


########################################
#CLEAN DATA
########################################

#remove Chloroplasts and Mitochondria and Eucaryota 
input_filt_1 = filter_taxa_from_input(input, taxa_to_remove = c('Chloroplast','Mitochondria','Eukaryota'))
#283 taxa removed

##shows number of OTUs per sample 
sort(colSums(input_filt_1$data_loaded))

# Remove reads that are unassigned at phylum level
input_filt_1 <- filter_taxa_from_input(input_filt_1, at_spec_level = 3, taxa_to_remove = "NA")
# 28 taxa removed

#input_filt_1 : unrarified dataset, 
#               filtered to exclude non-bacterial reads and those unassigned at phylum level. 
#               Note: Includes Water samples

##################################
#pH and height
################################

#remove the water samples 
unique(input_filt_1$map_loaded$Flour_Type)
input_starters<- filter_data(input = input_filt_1, filter_cat = "Flour_Type", filter_vals='Water')
#257 samples remaining

map=input_starters$map_loaded


## 
#kruska wallace
kruskal.test(pH_after_mixing ~ Days_Elapsed, data = map) 
#Kruskal-Wallis chi-squared = 158.35, df = 6, p-value < 2.2e-16
kruskal.test(pH_after_mixing ~ Flour_Type, data = map)
#Kruskal-Wallis chi-squared = 13.947, df = 9, p-value = 0.1242
kruskal.test(Height_before_mixing ~ Days_Elapsed, data = map)
#Kruskal-Wallis chi-squared = 121.22, df = 6, p-value < 2.2e-16
kruskal.test(Height_before_mixing ~ Flour_Type, data = map)
#Kruskal-Wallis chi-squared = 30.326, df = 9, p-value = 0.0003861

#Pairwise Wilcoxon test
#ph ~ day
wcx=pairwise.wilcox.test(map$pH_after_mixing, map$Days_Elapsed, p.adj = "bonf")
wcx
test=tri.to.squ(wcx$p.value) #funtion defined in section above
ph.de.let=multcompLetters(test,
                          compare="<",
                          threshold=0.05,
                          reversed = FALSE)
ph.de.let
lettersphdays=as.data.frame(ph.de.let$Letters)
lettersphdays$days=row.names(lettersphdays)
names(lettersphdays)=c('letters','days')

#height ~ day
wcx=pairwise.wilcox.test(map$Height_before_mixing, map$Days_Elapsed, p.adj = "bonf")
wcx
test=tri.to.squ(wcx$p.value)
ph.de.let=multcompLetters(test,
                          compare="<",
                          threshold=0.05,
                          reversed = FALSE)
ph.de.let
lettersHdays=as.data.frame(ph.de.let$Letters)
lettersHdays$days=row.names(lettersHdays)
names(lettersHdays)=c('letters','days')

#Table. Average height and pH by day.
phdayMean=aggregate(map$pH_after_mixing, by=list(map$Days_Elapsed), mean, na.rm=T)
phdaySE=aggregate(map$pH_after_mixing, by=list(map$Days_Elapsed), plotrix::std.error, na.rm=T)

heightdayMean=aggregate(map$Height_before_mixing, by=list(map$Days_Elapsed), mean, na.rm=T)
heightdaySE=aggregate(map$Height_before_mixing, by=list(map$Days_Elapsed), plotrix::std.error, na.rm=T)

phday=cbind(phdayMean, phdaySE[,2], heightdayMean[,2], heightdaySE[,2])

names(phday)=c('Days_Elapsed','pH mean','pH SE','height mean','height SE')
head(phday)

write.csv(phday, 'MeanHeightPhByDay.csv', row.names = F)

################
#FIGURE 1 (A & B)

pallet=c("grey","deepskyblue4","lightsteelblue2","darkseagreen",'salmon','orangered3',"darkred")
A1=ggplot(map, aes(x=Days_Elapsed, y=pH_after_mixing)) + 
  geom_boxplot(fill=pallet[1:7], outlier.size = 0)+
  labs(x="Days Elapsed", y = "pH")+
  ggtitle('A')+
  geom_jitter(shape=16, position=position_jitter(0.2), col=rgb(0,0,0,.7))+
  geom_text(data = lettersphdays, mapping = aes(x = days, y = 6.2), label=lettersphdays$letters)+
  theme_classic()

B1=ggplot(map, aes(x=Days_Elapsed, y=Height_before_mixing)) + 
  geom_boxplot(fill=pallet[1:7], outlier.size = 0)+
  labs(x="Days Elapsed", y = "Height (cm)")+
  theme_classic()+
  ggtitle('B')+
  geom_text(data = lettersHdays, mapping = aes(x = days, y = 7), label=lettersHdays$letters)+
  geom_jitter(shape=16, position=position_jitter(0.2), col=rgb(0,0,0,.7))

grid.arrange(A1, B1, ncol=2)


#Fig 1C: Height by Indiv flour types by Day (No longer in manuscript)
hval=aggregate(map$pH_after_mixing, by=list(map$Days_Elapsed, map$gluten,map$Flour_Type), mean, na.rm=T)
names(hval)=c('Days_Elapsed','gluten','Flour_Type','pH')

C1=ggplot(data=hval, aes(x=Days_Elapsed, y=pH, group=Flour_Type, col=Flour_Type)) +
  geom_line()+
  geom_point( )+
  theme_minimal()+ 
  ggtitle('C')+
  labs(x="Days Elapsed", y = "pH")+
  geom_text(data = subset(hval, Days_Elapsed == 14), size=3, nudge_x=.1,aes(label = Flour_Type, x=7, y = pH, hjust = 0)) +
  scale_colour_discrete(guide = 'none')  +    
  theme(plot.margin = unit(c(1,3,1,1), "lines")) +
  expand_limits(x = c(1, 7))
C1

#Fig 1 D: Height by Indiv flour types by Day 
hval=aggregate(map$Height_before_mixing, by=list(map$Days_Elapsed,map$gluten, map$Flour_Type), mean, na.rm=T)
names(hval)=c('Days_Elapsed','gluten','Flour_Type','Height_before_mixing')
D1=ggplot(data=hval, aes(x=Days_Elapsed, y=Height_before_mixing, group=Flour_Type, col=Flour_Type)) +
  geom_line( )+
  geom_point() +
  theme_minimal()+  
  ggtitle('D')+
  labs(x="Days Elapsed", y = "Height (cm)")+
  geom_text(data = subset(hval, Days_Elapsed == 14), size=3, nudge_x=.1,aes(label = Flour_Type, x=7, y = Height_before_mixing, hjust = 0)) +
  scale_colour_discrete(guide = 'none')  +    
  theme(plot.margin = unit(c(1,3,1,1), "lines")) +
  expand_limits(x = c(1, 7))

grid.arrange(A1, B1, C1, D1, ncol=2)


###########
#get actual means and st dev (For text purposes. Not included as a table)
phval=aggregate(map$pH_after_mixing, by=list(map$Days_Elapsed), mean, na.rm=T)
ph.sd=aggregate(map$pH_after_mixing, by=list(map$Days_Elapsed), sd , na.rm=T)
phval=cbind(phval, ph.sd[,2])
names(phval)=c('Day','mean.pH','sd.pH')
phval
hval=aggregate(map$Height_before_mixing, by=list(map$Days_Elapsed), mean, na.rm=T)
h.sd=aggregate(map$Height_before_mixing, by=list(map$Days_Elapsed), sd , na.rm=T)
hval=cbind(hval, h.sd[,2])
names(hval)=c('day','mean.H','sd.H')
hval
TABLE1=cbind(phval, hval[,2:3])
TABLE1

###################################
#RAREFACTION
#using dataset without water samples
#######################################

dat=input_starters$data_loaded
nrow(input_starters$taxonomy_loaded) 
#580 taxa in dataset

#rarefaction curve
tdat=t(dat)
S <- specnumber(tdat) # observed number of species
raremax <- min(rowSums(tdat))
Srare <- rarefy(tdat, raremax)
plot(S, Srare, xlab = "Observed No. of Species", ylab = "Rarefied No. of Species")
rarecurve(tdat, step = 20, sample = raremax, col = "blue", cex = 0.6, xlim=c(0,2000))

##rarefying the dataset
sort(colSums(input_starters$data_loaded))
input_rar = single_rarefy(input_starters, 1200)
#232 samples remaining

#check to make sure it rarefied
sort(colSums(input_rar$data_loaded))

#summarize the number of each samples per day elapsed 
summary(input_rar$map_loaded$Days_Elapsed)
#Note: this removed all raw flour samples except for three

##summarize and plot by family to check data
tax_sum_phyla <- summarize_taxonomy(input_rar, level = 5, report_higher_tax = F)
taxa.phyla.bars <- plot_taxa_bars(tax_sum_phyla, input_rar$map_loaded, type_header="Flour_Type", num_taxa = 30)
plot(taxa.phyla.bars)
taxa.phyla.bars <- plot_taxa_bars(tax_sum_phyla, input_rar$map_loaded, type_header="Days_Elapsed", num_taxa = 30)
plot(taxa.phyla.bars)

#remove remaining day 0 (raw flour) samples for now
input_rar<- filter_data(input = input_rar, filter_cat = "Days_Elapsed", filter_vals=0)
#229 samples remaining

##top taxa
return_top_taxa(input = input_rar, number_taxa = 5)
return_top_taxa(input = input_rar, number_taxa = 20)

##########################
##calc richness and compare across treatments with KW
#same code with 'shannon' and 'simpson' diversity
div.rich <- calc_diversity(input_rar$data_loaded, metric = 'richness')

#merges new file with mapping file
#Kruskal-Wallis: richness by flour type
rich.map <- merge(div.rich, input_rar$map_loaded, by=0, all=TRUE)

k.rich <- kruskal.test(`x`~ Flour_Type, data=rich.map)
print(k.rich)
#Kruskal-Wallis chi-squared = 126.68, df = 9, p-value <2.2e-16

#Kruskal-Wallis: richness by days elapsed
k.rich <- kruskal.test(`x`~ Days_Elapsed, data=rich.map)
print(k.rich)

#Kruskal-Wallis chi-squared = 27.049, df = 5, p-value = 5.581e-05


#pairwise wilcoxen test
#richnes ~ day
wcx=pairwise.wilcox.test(rich.map$x, rich.map$Days_Elapsed, p.adj = "bonf")
wcx
test=tri.to.squ(wcx$p.value)
rich.d.let=multcompLetters(test,
                          compare="<",
                          threshold=0.05,
                          reversed = FALSE)
rich.d.let
#1    2    3    6   10   14 
#"abc"   "a"  "ab" "abc"  "bc"   "c" 
lettersrichdays=as.data.frame(rich.d.let$Letters)
lettersrichdays$days=row.names(lettersrichdays)
names(lettersrichdays)=c('letters','days')

#define plot (No longer in Paper)
TaxRich=ggplot(rich.map, aes(x=Days_Elapsed, y=x)) + 
  geom_boxplot(fill=pallet[2:7],outlier.shape = NA) +
  labs(title="Taxa Richness each day",x="Days", y = "n taxa")+
  geom_jitter(shape=16, position=position_jitter(0.2), col=rgb(0,0,0,.7))+
  geom_text(data = lettersrichdays, mapping = aes(x = days,y=max(rich.map$x)), label=lettersrichdays$letters)+
  theme_classic()
TaxRich

###############################
#FIGURE S2
#plot richness x flour type x day

rich=aggregate(rich.map$x, by=list(rich.map$Flour_Type, rich.map$Days_Elapsed), mean, na.rm=T)
names(rich)=c('Flour_Type', 'Day','Richness')
ggplot(data=rich, aes(x=Day, y=Richness, group=Flour_Type, col=Flour_Type)) +
  geom_line()+
  geom_point()+
  theme_classic()

####################
##calc simpson diversity and compare across treatments with KW
#same code with 'shannon' and 'simpson' diversity
div.rich <- calc_diversity(input_rar$data_loaded, metric = 'simpson')

#merges new file with mapping file
div.rich.map <- merge(div.rich, input_rar$map_loaded, by=0, all=TRUE)
names(div.rich.map)[2]='Div'

#Kruskal_wallace diversity by flour type
k.rich <- kruskal.test(Div~Flour_Type, data=div.rich.map)
print(k.rich)
#Kruskal-Wallis chi-squared = 34.36, df = 9, p-value = 7.724e-05

#Kruskal_wallace rank sum test: diversity by days elapsed
k.rich <- kruskal.test(Div~Days_Elapsed, data=div.rich.map)
print(k.rich)
#Kruskal-Wallis chi-squared = 37.924, df = 5, p-value = 3.908e-07

#pairwise wilcoxen test
#diversity ~ day
wcx=pairwise.wilcox.test(div.rich.map$Div, rich.map$Days_Elapsed, p.adj = "bonf")
wcx
test=tri.to.squ(wcx$p.value)
div.d.let=multcompLetters(test,
                           compare="<",
                           threshold=0.05,
                           reversed = FALSE)
div.d.let
lettersdivdays=as.data.frame(div.d.let$Letters)
lettersdivdays$days=row.names(lettersdivdays)
names(lettersdivdays)=c('letters','days')

########################

#FIGURE 2A
#Simpson Diversity X Day boxplots 

B=ggplot(div.rich.map, aes(x=Days_Elapsed, y=Div)) + 
  geom_boxplot(fill=pallet[2:7],outlier.shape = NA) +
  labs(x="Days", y = "Simpson diversity")+
  geom_jitter(shape=16, position=position_jitter(0.2), col=rgb(0,0,0,.7))+
  geom_text(data = lettersdivdays, mapping = aes(x = days,y=max(div.rich.map$Div)+.05), label=lettersdivdays$letters)+
  theme_classic() +
  ggtitle('A')
B

##############################
#Added based on reviewer feedback
##calc simpson diversity and compare across treatments with KW
#same code with 'shannon' and 'simpson' diversity
div.rich <- calc_diversity(input_rar$data_loaded, metric = 'shannon')

#merges new file with mapping file
div.rich.map <- merge(div.rich, input_rar$map_loaded, by=0, all=TRUE)
names(div.rich.map)[2]='Div'

#Kruskal_wallace diversity by flour type
k.rich <- kruskal.test(Div~Flour_Type, data=div.rich.map)
print(k.rich)
#Kruskal-Wallis chi-squared = 53.211, df = 9, p-value = 2.665e-08

#Kruskal_wallace rank sum test: diversity by days elapsed
k.rich <- kruskal.test(Div~Days_Elapsed, data=div.rich.map)
print(k.rich)
#Kruskal-Wallis chi-squared = 42.689, df = 5, p-value = 4.272e-08

#pairwise wilcoxen test
#diversity ~ day
wcx=pairwise.wilcox.test(div.rich.map$Div, rich.map$Days_Elapsed, p.adj = "bonf")
wcx
test=tri.to.squ(wcx$p.value)
div.d.let=multcompLetters(test,
                          compare="<",
                          threshold=0.05,
                          reversed = FALSE)
div.d.let
lettersdivdays=as.data.frame(div.d.let$Letters)
lettersdivdays$days=row.names(lettersdivdays)
names(lettersdivdays)=c('letters','days')

########################

#FIGURE 2B 
#Simpson Diversity X Day boxplots 

B=ggplot(div.rich.map, aes(x=Days_Elapsed, y=Div)) + 
  geom_boxplot(fill=pallet[2:7],outlier.shape = NA) +
  labs(x="Days", y = "Shannon diversity")+
  geom_jitter(shape=16, position=position_jitter(0.2), col=rgb(0,0,0,.7))+
  geom_text(data = lettersdivdays, mapping = aes(x = days,y=max(div.rich.map$Div)+.05), label=lettersdivdays$letters)+
  theme_classic() +
  ggtitle('B')
B
########################
#lactobacillaceae abundance through time

#filter data to just Lactobacillaceae reads
input_lact = filter_taxa_from_input(input_rar, taxa_to_keep = 'Lactobacillaceae')

metaL <- input_lact$map_loaded
asvL <- t(input_lact$data_loaded)

metaL$lacto=rowMeans(asvL)

ag=aggregate(metaL$lacto, by=list(metaL$Flour_Type, 
                                  metaL$Days_Elapsed, 
                                  metaL$gluten, metaL$pH_after_mixing), mean, na.rm=T)
names(ag)=c('Flour_Type','Days_Elapsed','gluten','pH','lacto')

#Sup Fig. Correlation Lacto x pH
ggplot(metaL, aes(x=lacto, y=pH_after_mixing))+
  geom_point(alpha=0.3) + 
  geom_smooth(method=lm, fullrange=TRUE, col='black')+
  labs(x="Relative abundance Lactobacillaceae",y="pH")+
  theme_classic() 
  
#correlations btw abundance Lacto by PH
corp<- cor.test(metaL$lacto, metaL$pH_after_mixing)
corp
#Pearson correlation = 0.5321391, p < 2.2e-16

#Kruskal Wallace for abundance Lacto by DAYS ELAPSED
k.abund<- kruskal.test(lacto ~ Days_Elapsed, data=metaL)
print(k.abund)
#Kruskal-Wallis chi-squared = 145.25, df = 5, p-value < 2.2e-16


#Pairwise Wilcoxen rank sum w Bonf correction
wcx=pairwise.wilcox.test(metaL$lacto, metaL$Days_Elapsed, p.adj = "bonf")
wcx
test=tri.to.squ(wcx$p.value)
div.d.let=multcompLetters(test,
                          compare="<",
                          threshold=0.05,
                          reversed = FALSE)
div.d.let
lettersdivdays=as.data.frame(div.d.let$Letters)
lettersdivdays$days=row.names(lettersdivdays)
names(lettersdivdays)=c('letters','days')

############
#FIGURE 2B
#Lactobacillaceae abundance X Day boxplots

Lac=ggplot(metaL, aes(x=Days_Elapsed, y=lacto)) + 
  geom_boxplot(fill=pallet[2:7],outlier.shape = NA) +
  labs(x="Days", y = "Lactobacillaceae abundance")+
  geom_jitter(shape=16, position=position_jitter(0.2), col=rgb(0,0,0,.7))+
  geom_text(data = lettersdivdays, mapping = aes(x = days,y=max(metaL$lacto)+2), label=lettersdivdays$letters)+
  theme_classic()+
  ggtitle('C')
Lac
############

#Lactobacillaceae abund X Day X Flour Type
#Not in paper

metaL <- input_lact$map_loaded
asvL <- t(input_lact$data_loaded)

asvL1 <-input_lact$data_loaded
asvL1$sum <- rowSums(asvL1[,1:ncol(asvL1)])
#asvlsum=as.data.frame(cbind(rownames(asvL1),as.numeric(asvL1$sum)))
#names(asvlsum)=c('taxonomy8','sum')
#asvlsum$sum = as.numeric(asvlsum$sum)

metaL$lacto=rowSums(asvL)/1200

#calc mean and
agL=aggregate(metaL$lacto, by=list(metaL$Flour_Type, metaL$Days_Elapsed, metaL$gluten), mean, na.rm=T)
sdl=aggregate(metaL$lacto, by=list(metaL$Flour_Type, metaL$Days_Elapsed, metaL$gluten), sd, na.rm=T)
agL=cbind(agL, sdl$x)
names(agL)=c('Flour_Type','Days_Elapsed','gluten','lacto','sd')


#line graphs to show indiv flour types (Not in paper)
lacline=ggplot(data=agL, aes(x=Days_Elapsed, y=lacto, group=Flour_Type)) +
  geom_line(aes(col=Flour_Type))+
  geom_point(aes(col=Flour_Type))+
  ggtitle('16S- Abundance Lactobacillus reads for each flour type over time')+
  labs(x="Day", y = "Lactobacillaceae relative abundance")+
  theme_minimal()+
  geom_text(data = subset(agL, Days_Elapsed == 14), size=3, nudge_x=.1,aes(label = Flour_Type, x=6, y = lacto, hjust = 0)) +
  scale_colour_discrete(guide = 'none')  +    
  theme(plot.margin = unit(c(1,3,1,1), "lines")) +
  expand_limits(x = c(1,7))
lacline


metaL1=metaL[metaL$Days_Elapsed==14,]

#Kruskal Wallace for abundance Lacto by flour type on day 14
k.abund<- kruskal.test(lacto ~ Flour_Type, data=metaL1)
print(k.abund)
#Kruskal-Wallis chi-squared = 14.009, df = 9, p-value = 0.122


wcx=pairwise.wilcox.test(metaL1$lacto, metaL1$Flour_Type, p.adj = "BH")
wcx
test=tri.to.squ(wcx$p.value)
ph.de.let=multcompLetters(test,
                          compare="<",
                          threshold=0.05,
                          reversed = FALSE)
ph.de.let
lettersLflour=as.data.frame(ph.de.let$Letters)
lettersLflour$flour=row.names(lettersLflour)
names(lettersLflour)=c('letters','flourtype')


#FIGURE (No longer in paper)
#Day 14 Lactobacillaceae X Flour Type boxplots
#Order based on mean

datag=aggregate(metaL1$lacto, by=list(metaL1$Flour_Type), mean, na.rm=T)
names(datag)=c('Flour_Type','lacto')
dator=datag$Flour_Type[order(-datag$lacto)]
metaL1$Flour_Type <- factor(metaL1$Flour_Type, levels = dator)

#plot
Lac1=ggplot(metaL1, aes(x=Flour_Type, y=lacto)) + 
  geom_boxplot(outlier.shape = NA, aes(col=Mill)) +
  labs(x="flourtype", y = "Lactobacillaceae abundance on Day 14")+
  geom_jitter(shape=16, position=position_jitter(0.2), col=rgb(0,0,0,.7))+
  geom_text(data = lettersLflour, mapping = aes(x = flourtype, y=max(metaL1$lacto)), label=lettersLflour$letters)+
  theme(axis.text.x = element_text(angle = 60, hjust = 1))+
  theme_classic()
Lac1

#############################################
#FIG 2 - COMBINE FIGURES 2A & 2B
#combine Diversity by day and Lacto by Day plots

grid.arrange(B, Lac, ncol=2)

############################################################
#Heatmaps Fig 3

#Define data and clean up names for figures
tax=input_rar$taxonomy_loaded

#change all taxonomy6 that is NA to the taxonomy7 name
input_rar$taxonomy_loaded$taxonomy6 <- ifelse(input_rar$taxonomy_loaded$taxonomy6== 'NA', paste(input_rar$taxonomy_loaded$taxonomy5,'unkn',sep=' '), input_rar$taxonomy_loaded$taxonomy6)
tax=input_rar$taxonomy_loaded

custom_sample_order=c('All Purpose','Turkey Wheat','Emmer','Einkorn','Rye','Teff','Millet','Sorghum','Buckwheat','Amaranth')


###########################
#FIGURE 3B.1 
#heatmap taxa (genus) through time
x <- input_rar
x$map_loaded$Days_Elapsed=recode(x$map_loaded$Days_Elapsed, '1' = "d1", '2'='d2','3'='d3','6'='d6','10'='d10','14'='d14')
tax_sum_families = summarize_taxonomy(x, level = 6, report_higher_tax = F)

y = row.names(tax_sum_families)
y[y=='NA']<-'Enterobacteriaceae unkn'
row.names(tax_sum_families)<- y
fig3b1=plot_ts_heatmap(tax_sum_families,x$map_loaded, 0.01, 'Days_Elapsed', rev_taxa = T) +
  xlab("16S Microbial membership")+
  coord_flip()
fig3b1

#Kruskal wallace to detemine which taxa are sig by day
taxa_summary_by_sample_type(x$data_loaded, map,type_header = 'Days_Elapsed', filter_level = 0.05, test_type = 'KW')

test=taxa_summary_by_sample_type(tax_sum_families, x$map_loaded, 
                            type_header = 'Days_Elapsed', filter_level = 0.05, test_type = 'KW')
test


#follow-up with pairwise wilcoxen test

input_er = filter_taxa_from_input(input_rar, taxa_to_keep = 'Erwinia')
asver1 <-input_er$data_loaded
asver <- t(asver1)
meter <- input_er$map_loaded
asver$sum <- rowSums(asver[,1:ncol(asver)])

meter$erwinia=rowSums(asver)/1200
wcx=pairwise.wilcox.test(meter$erwinia, meter$Days_Elapsed, p.adj = "BH")
wcx


########
#AROMA DATA HEATMAP
#nodzero <- filter_data(input = input_rar, filter_cat = "Days_Elapsed", filter_vals = c(0))
#map=nodzero$map_loaded

map=input_rar$map_loaded

#find which are sig different by day
aromas=as.data.frame(t(map[,10:length(names(map))]))
sig.aromas.table=taxa_summary_by_sample_type(aromas, map,type_header = 'Days_Elapsed', filter_level = 0.05, test_type = 'KW')
sig.aromas.table
#significant: fermented, toasted, grain.cereal, fruit, earthy
#not sig: 
sig.aromas=row.names(sig.aromas.table[sig.aromas.table$pvalsBon<0.05,])
sig.aromas

#Find aromas found in at least 10 samples each day
data_long <- gather(map, aroma, n, bodily.smells:veggie, factor_key=TRUE)
aromatest=aggregate(data_long$n, by=list(data_long$Days_Elapsed, data_long$aroma), sum, na.rm=T)
names(aromatest)=c('day','aroma','sum')
aromatest1=aromatest[aromatest$sum>=10,]
keeparomas = unique(aromatest1$aroma)

#bin all others into new Other category 
otheraromas = c("bodily.smells" ,"chemical" ,'fermented.dairy' , 'nutty','veggie' , 'chemical', 'meat'  )
map$Other = rowSums(map[,names(map) %in% otheraromas])
map=map[!names(map) %in% otheraromas]

data_long <- gather(map, aroma, n, earthy:Other, factor_key=TRUE)
aromatest=aggregate(data_long$n, by=list(data_long$Days_Elapsed, data_long$aroma), sum, na.rm=T)
names(aromatest)=c('day','aroma','sum')

#FIGURE 3B.2
colors = c("blue","white", "red") 
fig3b2=ggplot(aromatest, aes(aroma, day, fill = sum)) + 
  geom_tile(color = "black", size = 0.25) + 
  scale_fill_gradientn(colours = colors) + 
  xlab("Aromas") + ylab("") +
  theme(legend.position = "none", axis.ticks = element_blank(), axis.text.x = element_text(angle = 90, hjust = 1, vjust = 0.25), axis.text = element_text(color = "gray20")) + 
  geom_text(data = aromatest, aes(label= sum), size = 3) + 
  scale_x_discrete(expand = c(0,0)) + 
  scale_y_discrete(expand = c(0, 0))
fig3b2

#COMBINE Figure 3 Panels
grid.arrange(fig3b1, fig3b2, ncol=2)

###########
#look at aroma data

meta=input_rar$map_loaded
meta_long <- gather(meta, aroma, n, bodily.smells:veggie, factor_key=TRUE)
str(meta_long)
summary(meta)
#summarize aroma data
sumaroma=aggregate(meta_long$n, by=list(meta_long$Days_Elapsed, meta_long$aroma), mean, na.rm=T)
searmoa=aggregate(meta_long$n, by=list(meta_long$Days_Elapsed, meta_long$aroma), sd, na.rm=T)
sumaroma=cbind(sumaroma,searmoa[,3])
names(sumaroma)=c('Days_Elapsed','Aroma','mean','sd')
head(sumaroma)

#keep only aromas identified as sig in kruskal wallace w bon 
sig.aromas
sumaroma=sumaroma[sumaroma$Aroma=='fermented' |
           sumaroma$Aroma=='toasted' |
           sumaroma$Aroma=='grain.cereal' |
           sumaroma$Aroma=='fruit' |
           sumaroma$Aroma=='earthy', ]

#plot aroma through time

#FIG supplement
ggplot(data=sumaroma, aes(x=Days_Elapsed, y=mean))+
  geom_point()+
  facet_wrap(~ Aroma)+
  geom_errorbar(aes(ymin=mean-sd, ymax=mean+sd))+
  theme_bw()


################################### Beta Diversity ##############################################

asv <- t(input_rar$data_loaded)
meta <- input_rar$map_loaded
tax <- input_rar$taxonomy_loaded

# Relative abundance
rel <- decostand(asv,"total")

# Hellinger transformation
varespec.hel <- decostand(rel, method="hellinger")

# Bray-Curtis dissimilarity
varespec.bray <- vegdist(varespec.hel, method="bray")
#varespec.pcoa <- cmdscale(varespec.bray, k=nrow(asv)-1, eig=T)
#eig2 <- eigenvals(varespec.pcoa)
#eig2 / sum(eig2) # 20.1%, 12.1%

# Permanova and Permdisp
adonis(varespec.bray ~ meta$Days_Elapsed, permutations = 999)
# Significant p = 0.001, R2 = 0.176, F = 9.55
pwpm = pairwise.perm.manova(varespec.bray, fact = meta$Days_Elapsed, nperm = 999) # All sig
pwpm
test=tri.to.squ(pwpm$p.value)
div.d.let=multcompLetters(test,
                          compare="<",
                          threshold=0.05,
                          reversed = FALSE)
div.d.let
lettersdivdays=as.data.frame(div.d.let$Letters)
lettersdivdays$days=row.names(lettersdivdays)
names(lettersdivdays)=c('letters','days')
#ADD THESE LETTERS TO FIGURE 3A:
#1   2   3   6  10  14 
#"a" "b" "b" "c" "d" "d"

# adonis (Note: Order matters)
adonis(varespec.bray ~ meta$Days_Elapsed  + meta$Mill + meta$Flour_Type, permutations = 999) 
adonis(varespec.bray ~ meta$Days_Elapsed  + meta$Flour_Type + meta$Mill, permutations = 999) 

#########################################
#NMDS Looking at all days using se ellipses
nodzero <- filter_data(input = input_rar, filter_cat = "Days_Elapsed", filter_vals = c(0))

OTU <- t(nodzero$data_loaded)
meta <- nodzero$map_loaded
tax <- nodzero$taxonomy_loaded

BC.nmds = metaMDS(OTU, distance="bray")

test=BC.nmds$points
text=cbind(meta, test)

#FIGURE 3B
#set pretty color pallet
pallet=c("grey","deepskyblue4","lightsteelblue2","darkseagreen",'salmon','orangered3',"darkred")

par(mfrow = c(1, 1))
x=as.data.frame(BC.nmds$points)
plot(BC.nmds, xlim = rev(c(-1.2,1)), ylim = c(-.9,.9),type="n", ylab="NMDS2: 12.1% Variation Explained", xlab='NMDS1: 20.2% Variation Explained')

#legend(1.7, 1, legend=c("D1","D2","D3", "D6", "D10","D14"), col=pallet[2:7], pch=20)
points(BC.nmds, display="sites", pch=20  , col=pallet[2:7][meta$Days_Elapsed])

#Add an ellipse for d1
ordiellipse(BC.nmds, groups=meta$Days_Elapsed, display="sites", kind="se", conf=0.99, label=FALSE, col=pallet[2], draw="polygon", alpha=200, show.groups = c("1"), border=FALSE)
ordiellipse(BC.nmds, groups=meta$Days_Elapsed, display="sites", kind="se", conf=0.99, label=FALSE, col=pallet[3], draw="polygon", alpha=200, show.groups = c("2"), border=FALSE)
ordiellipse(BC.nmds, groups=meta$Days_Elapsed, display="sites", kind="se", conf=0.99, label=FALSE, col=pallet[4], draw="polygon", alpha=200, show.groups = c("3"), border=FALSE)
ordiellipse(BC.nmds, groups=meta$Days_Elapsed, display="sites", kind="se", conf=0.99, label=FALSE, col=pallet[5], draw="polygon", alpha=200, show.groups = c("6"), border=FALSE)
ordiellipse(BC.nmds, groups=meta$Days_Elapsed, display="sites", kind="se", conf=0.99, label=FALSE, col=pallet[6], draw="polygon", alpha=200, show.groups = c("10"), border=FALSE)
ordiellipse(BC.nmds, groups=meta$Days_Elapsed, display="sites", kind="se", conf=0.99, label=FALSE, col=pallet[7], draw="polygon", alpha=200, show.groups = c("14"), border=FALSE)


#Look at higher taxanomic level
#figure out which taxa are significant at genus level
tax_sum_genus = summarize_taxonomy(nodzero, level = 6, report_higher_tax = F)
tax_sum=taxa_summary_by_sample_type(tax_sum_genus, nodzero$map_loaded, 
                                    type_header = 'Days_Elapsed', filter_level = 0.05, test_type = 'KW')
tax_sum
sig.tax=row.names(tax_sum[tax_sum$pvalsBon<=0.05,])
sig.tax #these are the sig. taxa
tax_sum=tax_sum[tax_sum$pvalsBon<=0.05,]

for(i in 1:length(sig.tax)){
  OTU.Lacto = OTU[,tax$taxonomy6 == sig.tax[i]]
  OTU.Lacto$Lacto.sum = rowSums(as.data.frame(OTU.Lacto))
  fit.BC.Lacto = envfit(BC.nmds, OTU.Lacto$Lacto.sum)
  print(fit.BC.Lacto)
  plot(fit.BC.Lacto, col="black", labels=sig.tax[i])
}

#add sig.aroma vectors
contvar <- nodzero$map_loaded %>% select(sig.aromas)
env <- scale(contvar)
ef <- envfit(BC.nmds, env, permu = 999, na.rm=T)
ef 
plot(ef, p.max=.05, col='red')


#mtext("Enhanced Scatterplot", side=3, outer=TRUE, line=-3)
#FIGURE 3A
boxplot(text$MDS1~text$Days_Elapsed, ylab="", xlab="",ylim= rev(c(-1.2,1)),col= pallet[2:length(pallet)],horizontal = TRUE )

#######supplemental Fig ##

#Post-Hoc test looking at each sig taxa 
test=taxa_summary_by_sample_type(tax_sum_genus, input_rar$map_loaded, 
                                 type_header = 'Days_Elapsed', filter_level = 0.05, 
                                 test_type = 'KW')
sig.gen = row.names(test[test$pvalsBon<0.05,])
sig.gen
#calculate sum of each genus for each sample per day
metaG <- as.data.frame(cbind(as.character(input_rar$map_loaded$Days_Elapsed), input_rar$map_loaded$Flour_Type))
names(metaG)<-c('Days_Elapsed','Flour')

for (i in 1:length(sig.gen)){
  input_gen = filter_taxa_from_input(input_rar, taxa_to_keep = sig.gen[i])
  asvG <- t(input_gen$data_loaded)
  metaG$gen=rowSums(asvG)/1200
  names(metaG)[names(metaG) == 'gen'] <- sig.gen[i]
}

#reformat wide to long
datlong <- gather(metaG, genus, n, 'Enterobacteriaceae unkn':Latilactobacillus, factor_key=TRUE)
head(datlong)

#aggregate
agG=aggregate(datlong$n, by=list(datlong$Days_Elapsed, datlong$genus), mean, na.rm=T)
sdG=aggregate(datlong$n, by=list(datlong$Days_Elapsed, datlong$genus), sd, na.rm=T)
agG=cbind(agG, sdG$x)
str(agG)
names(agG)=c('Days_Elapsed','Genus','mean','sd')

agG$mean=agG$mean*100 
agG$sd=agG$sd*100
str(agG)
#write.csv(agG, "agG.csv")

agG$Days_Elapsed=as.numeric(agG$Days_Elapsed)
#
#supp fig ##
ggplot(agG, aes(x=Days_Elapsed, y=mean)) + 
  geom_point() +
  geom_line()+
  facet_wrap(~ Genus)+
  geom_errorbar(aes(ymin=mean-sd, ymax=mean+sd))+
  labs( x="Days Elapsed", y = "Percent reads")


#########################
#Just day 14
##########################

#note: already have this  subset defined above
Day14=filter_data(input = input_rar, filter_cat = "Days_Elapsed", keep_vals = c(14))

str(Day14)

#reassign column names
str(Day14$map_loaded)
nam<- paste(Day14$map_loaded$Flour_Type, Day14$map_loaded$Days_Elapsed, sep=" D")

names(Day14$data_loaded)<-nam
dm <- calc_dm(Day14$data_loaded)
ord <- calc_ordination(dm, 'nmds')

#Dendrogram (No longer in paper)
mctoolsr::plot_dendrogram(dm, Day14$map_loaded, 
                          labels= "Flour_Type")

######
OTU <- t(Day14$data_loaded)
meta <- Day14$map_loaded
tax <- Day14$taxonomy_loaded

BC.nmds = metaMDS(OTU, distance="bray")

test=BC.nmds$points
text=cbind(meta, test)

x=as.data.frame(BC.nmds$points)
plot(BC.nmds, xlim = rev(c(-1.2,1)), ylim = c(-.5,.5),type="n")
randcolor=c('red','orange','green','grey','blue','dark blue','yellow','black','dark green','light blue')
#legend(1.7, 1, legend=c("D1","D2","D3", "D6", "D10","D14"), col=pallet[2:7], pch=20)

ordiplot(BC.nmds,type="n")
ordihull(BC.nmds,groups=as.factor(meta$Flour_Type),draw="polygon",col="grey90",label=F, main='Day 14')
points(BC.nmds, display="sites", pch=20, col=randcolor[1:10][as.factor(meta$Flour_Type)])
#orditorp(BC.nmds,display="sites",air=0.75,cex=.5)
#bodily.smells, chemical, earthy, fermented, fermented.dairy, fruit, grain.cereal, meat, nutty, sour, toasted, veggie
contvar <- Day14$map_loaded %>% select(bodily.smells,  earthy, fermented, fermented.dairy, fruit, grain.cereal, meat, sour, toasted)
env <- scale(contvar)
ef <- envfit(BC.nmds, env, permu = 999, na.rm=T)
ef 
plot(ef, p.max=.05, col='black')

##############################
#FIGURE 4.B 
#Day 14 Heatmap by flour type
Day14 <- filter_data(input = input_rar, filter_cat = "Days_Elapsed", keep_vals = 14)
tax_sum_genus = summarize_taxonomy(Day14, level = 6, report_higher_tax = F)
plot_ts_heatmap(tax_sum_genus,Day14$map_loaded, custom_sample_order=custom_sample_order, 0.01, 'Flour_Type')+
  ggtitle("Day 14")

######
#SUP FIGURE ##

test=taxa_summary_by_sample_type(tax_sum_genus, input_rar$map_loaded, 
                                 type_header = 'Flour_Type', filter_level = 0.05, 
                                 test_type = 'KW')
sig.gen = row.names(test[test$pvalsBon<0.05,])
sig.gen

#calculate sum of each genus for each sample per day
metaG <- as.data.frame(input_rar$map_loaded$Flour_Type)
names(metaG)<-c('Flour_Type')

for (i in 1:length(sig.gen)){
  input_gen = filter_taxa_from_input(input_rar, taxa_to_keep = sig.gen[i])
  asvG <- t(input_gen$data_loaded)
  metaG$gen=rowSums(asvG)/1200
  names(metaG)[names(metaG) == 'gen'] <- sig.gen[i]
}

#reformat wide to long
datlong <- gather(metaG, genus, n, Pantoea:Latilactobacillus, factor_key=TRUE)
head(datlong)

#aggregate
agG=aggregate(datlong$n, by=list(datlong$Flour_Type, datlong$genus), mean, na.rm=T)
sdG=aggregate(datlong$n, by=list(datlong$Flour_Type, datlong$genus), sd, na.rm=T)
agG=cbind(agG, sdG$x)
str(agG)
names(agG)=c('Flour_Type','Genus','mean','sd')

agG$mean=agG$mean*100 
agG$sd=agG$sd*100
#write.csv(agG, "agG.csv")

ggplot(agG, aes(x=Flour_Type, y=mean)) + 
  geom_point() +
  facet_wrap(~ Genus)+
  geom_errorbar(aes(ymin=mean-sd, ymax=mean+sd))+
  labs( x="Flour Type", y = "Percent reads")+
  theme(axis.text.x = element_text(angle = 45, hjust=1))


##########################
#*# Based on reviewer 3 Feedback:
ordiplot(BC.nmds,type="n")
ordihull(BC.nmds,groups=as.factor(meta$Flour_Type),draw="polygon",col="grey90",label=F, main='Day 14')
points(BC.nmds, display="sites", pch=20, col=randcolor[1:10][as.factor(meta$Flour_Type)])
orditorp(BC.nmds,display="sites",air=0.75,cex=.5)

tax_sum_genus = summarize_taxonomy(Day14, level = 6, report_higher_tax = F)
tax_sum=taxa_summary_by_sample_type(tax_sum_genus, Day14$map_loaded, 
                                    type_header = 'Flour_Type', filter_level = 0.05, test_type = 'KW')
tax_sum

#keep only those at p <0.05 w Bonforoni Correction
sigtax = tax_sum[tax_sum$pvalsBon<0.05,]
sigtax
sig.tax=row.names(sigtax)
sig.tax

#Add fitted variables
for(i in 1:length(sig.tax)){
  OTU.1 = as.data.frame(OTU[,tax$taxonomy6 == sig.tax[i]])
  OTU.1$OTU1.sum = rowSums(OTU.1)
  fit.BC.1 = envfit(BC.nmds, OTU.1$OTU1.sum)
  plot(fit.BC.1, col="black", labels=c(sig.tax[i]))
  print(sig.tax[i])
}

contvar <- Day14$map_loaded %>% select(bodily.smells,  earthy, fermented, fermented.dairy, fruit, grain.cereal, meat, sour, toasted)
env <- scale(contvar)
ef <- envfit(BC.nmds, env, permu = 999, na.rm=T)
ef 
plot(ef, p.max=.05, col='black')

##############################
#
vec.sp<-envfit(BC.nmds, env, permu = 999, na.rm=T)
vec.sp.df<-as.data.frame(vec.sp$vectors$arrows*sqrt(vec.sp$vectors$r))
vec.sp.df$species<-rownames(vec.sp.df)


######################
#FIGURE 4C
#height on day 14
map14=Day14$map_loaded

kruskal.test(Height_before_mixing ~ Flour_Type, data = map14)
#Kruskal-Wallis chi-squared = 7.1294, df = 9, p-value = 0.6237

#wilcoxon test
#height ~ day
wcx=pairwise.wilcox.test(map14$Height_before_mixing, map14$Flour_Type, p.adj = "bonf")
wcx
test=tri.to.squ(wcx$p.value)
ph.de.let=multcompLetters(test,
                          compare="<",
                          threshold=0.05,
                          reversed = FALSE)
ph.de.let
lettersHdays=as.data.frame(ph.de.let$Letters)
lettersHdays$days=row.names(lettersHdays)
names(lettersHdays)=c('letters','days')


#FIGURE SUPPLEMENT 3
C=ggplot(map14, aes(x=Flour_Type, y=Height_before_mixing)) + 
  geom_boxplot(outlier.size = 0)+
  labs(x="Flour Type", y = "Height (cm)")+
  geom_jitter(shape=16, position=position_jitter(0.2), col=rgb(0,0,0,.7))+
  theme_classic()
C

##############################
# DAY ZERO
#############################

#since day 0 gets cut when rarifying, look at unrarified dataset 
#keep only samples from day 0 and day 1

input_filt_01 <- filter_data(input_filt_1, filter_cat = "Days_Elapsed", keep_vals = c("0","1"))
sort(colSums(input_filt_01$data_loaded))

#remove samples with fewer than 20 reads
input_filt_01 <-filter_samples_by_counts(input_filt_01, 20)
#57 samples remaining (removed 3 samples)

#convert to percent reads
input_filt_01$data_loaded=t(make_relative(t(input_filt_01$data_loaded)))

##summarize and plot by family to check data
tax_sum_phyla <- summarize_taxonomy(input_filt_01, level = 5, report_higher_tax = F)
taxa.phyla.bars <- plot_taxa_bars(tax_sum_phyla, input_filt_01$map_loaded, type_header="Days_Elapsed", num_taxa = 30)
plot(taxa.phyla.bars)

#######
#calc richness on day 0 and 1
div.rich <- calc_diversity(input_filt_01$data_loaded, metric = 'richness')
div.rich 
div.rich.map <- merge(div.rich, input_filt_01$map_loaded, by=0, all=TRUE)

k.rich <- kruskal.test(`x`~ Days_Elapsed, data=div.rich.map)
print(k.rich)

########
##calc simpson diversity and compare across treatments with KW
div.rich <- calc_diversity(input_filt_01$data_loaded, metric = 'simpson')
div.rich.map <- merge(div.rich, input_filt_01$map_loaded, by=0, all=TRUE)

k.rich <- kruskal.test(`x`~Flour_Type, data=div.rich.map)
print(k.rich)

###################
#Community composition of day 0 and day 1 flour/strater/water
input_filt_01$map_loaded$Type="Day1_Starter"
input_filt_01$map_loaded$Type[input_filt_01$map_loaded$Days_Elapsed == 0 ]<-'Flour'
input_filt_01$map_loaded$Type[input_filt_01$map_loaded$Flour_Type=='Water']<-'Water'
input_filt_01$map_loaded$Type=as.factor(input_filt_01$map_loaded$Type)
input_filt_01$map_loaded$DayType=as.factor(paste(input_filt_01$map_loaded$Flour_Type,input_filt_01$map_loaded$Type, sep='_'))


#SUP FIGURE 1A
tax_sum_families = summarize_taxonomy(input_filt_01, level = 6, report_higher_tax = F)
y = row.names(tax_sum_families)
y[y=='NA']<-'Enterobacteriaceae unkn'
row.names(tax_sum_families)<- y
FigS1A<-plot_ts_heatmap(tax_sum_families, input_filt_01$map_loaded, 0.005, 'Type', 
                        rev_taxa=F, custom_sample_order = c('Water','Flour','Day1_Starter')) 
FigS1A 
FigS1A<-plot_ts_heatmap(tax_sum_families, input_filt_01$map_loaded, 0.01, 'Type', 
                        rev_taxa=TRUE, custom_sample_order = c('Water','Flour','Day1_Starter')) + ggtitle('A') + coord_flip()
FigS1A 

#SUP FIGURE 1B
dm = calc_dm(input_filt_01$data_loaded)
ord = calc_ordination(dm, 'nmds')

ado.cc.all <- adonis(formula = dm ~ Days_Elapsed + Flour_Type , data = input_filt_01$map_loaded, permutations = 999, method = "euclidean") 
ado.cc.all

FigS1B<- mctoolsr::plot_ordination(input_filt_01, ord, 'Type', hulls=TRUE) + ggtitle('B')
FigS1B
#########
#Run ordination w just flour and day 1 starter(no water)

input_test = mctoolsr::filter_data(input=input_filt_1, filter_cat = "Flour_Type",filter_vals = 'Water')
input_test = filter_data(input_test, filter_cat = "Days_Elapsed", keep_vals = c("0","1"))

input_test$map_loaded$DF = input_test$map_loaded$Flour_Type
input_test$map_loaded$DF[input_test$map_loaded$Days_Elapsed== 1 ]<-'1st Day starter'

#remove samples with fewer than 20 reads
input_test <-filter_samples_by_counts(input_test, 20)
#57 samples remaining (removed 3 samples)

#convert to percent reads
input_test$data_loaded=t(make_relative(t(input_test$data_loaded)))

dm = calc_dm(input_test$data_loaded)
ord = calc_ordination(dm, 'nmds')

ado.cc.all <- adonis(formula = dm ~ Days_Elapsed + Flour_Type , data = input_test$map_loaded, permutations = 999, method = "euclidean") 
ado.cc.all

#mctoolsr::plot_ordination(input_test, ord, "Days_Elapsed", hulls=TRUE)
#mctoolsr::plot_ordination(input_test, ord, 'Flour_Type', "Days_Elapsed",hulls=TRUE)

#FIGURE S1.C
FigS1C<- mctoolsr::plot_ordination(input_test, ord, 'DF', hulls=TRUE) + ggtitle('C')
FigS1C
#FIGURE 1 (Merge 3 panels)

grid.arrange(FigS1B,FigS1C, ncol=1,nrow=2)

###########
#Response to reviewers

#concatenate flour type and day
#input_test$map_loaded$FlourDay <- paste(input_test$map_loaded$Flour_Type, input_test$map_loaded$Days_Elapsed, sep="")

input_test$map_loaded$type <- NA
input_test$map_loaded$type[input_test$map_loaded$Days_Elapsed==0]<-": flour"
input_test$map_loaded$type[input_test$map_loaded$Days_Elapsed==1]<-": Day 1"

input_test$map_loaded$FlourDay <- paste(input_test$map_loaded$Flour_Type, input_test$map_loaded$type, sep="")
unique(input_test$map_loaded$FlourDay)
#remove amaranth because we have no Flour
#input_test$map_loaded$Flour_Type=as.factor(input_test$map_loaded$Flour_Type)
#input_test1 =filter_data(input_test, filter_cat = "Flour_Type", filter_vals= "Amaranth")

tax_sum_families = summarize_taxonomy(input_test, level = 6, report_higher_tax = F)
y = row.names(tax_sum_families)
y[y=='NA']<-'Enterobacteriaceae unkn'
row.names(tax_sum_families)<- y

custom_sample_order=c('All Purpose: flour','All Purpose: Day 1','Turkey Wheat: flour','Turkey Wheat: Day 1','Emmer: flour','Emmer: Day 1','Einkorn: flour','Einkorn: Day 1','Rye: flour','Rye: Day 1','Teff: flour','Teff: Day 1','Millet: flour','Millet: Day 1','Sorghum: flour','Sorghum: Day 1','Buckwheat: flour','Buckwheat: Day 1','Amaranth: Flour','Amaranth: Day 1')

FigS1<-plot_ts_heatmap(tax_sum_families, input_test$map_loaded, 0.01, custom_sample_order = custom_sample_order,'FlourDay') + ggtitle('Supplemental Figure 1') 
#FigS1<-plot_ts_heatmap(tax_sum_families, input_test$map_loaded, 0.01, 'FlourDay', 
#                       rev_taxa=TRUE) + ggtitle('Supplemental Figure 1') + coord_flip()
FigS1 

custom_sample_order = c('Water','Flour','Day1_Starter')

### END CODE########
